# Supplementary material for: Climate and Soil Constraints Shape Vegetation-Zone-Dependent Leaf C:N:P Stoichiometry of Quercus variabilis
Source: Plants (Basel). 2026 Jul 21;15(14):2219. doi: 10.3390/plants15142219 (PMC13417380; doi:10.3390/plants15142219)
Supplement: Supplementary file 1 [file plants-15-02219-s001.zip]

Archive with 1 entries (1 files):
- plants-4401837-supplementary.pdf
